# Supplementary material for: Gender disparities among authors of retracted publications in medical journals: A cross-sectional study
Source: PLoS One. 2025 Nov 19;20(11):e0335059. doi: 10.1371/journal.pone.0335059 (PMC12629481; doi:10.1371/journal.pone.0335059)
Supplement: S1 Data — Includes gender assignment (ga_gender), confidence score from Gender API (ga_accuracy), and number of samples used for the gender inference (ga_samples). All personally identifiable information has been removed. (XLSX) [file pone.0335059.s002.xlsx]

## Sheet: Worksheet
ga_gender	ga_accuracy	ga_samples
male	99	63161
male	93	163699
male	99	129177
male	100	3
male	67	4256
male	100	195
male	100	86
female	93	2677
female	58	6466
male	99	7870
male	100	489
female	98	88317
male	98	65
male	99	24073
male	96	3381
female	98	22398
male	92	173
female	86	632
female	100	2
female	98	1140
male	99	24073
male	87	2262
male	54	153
female	77	990
male	99	9532
male	99	9441
male	92	9657
male	71	4583
male	100	27
male	100	2
female	100	20
male	64	1415
female	92	3584
male	100	3
male	89	2162
male	53	1140
male	99	313
male	97	5508
male	99	77461
male	99	11899
female	97	1035
female	98	34326
male	86	1135
female	98	33330
male	60	5
male	99	9660
female	88	16433
male	99	121922
male	99	25073
female	99	2960
female	99	54181
male	100	98
female	98	4087
male	100	3
male	58	672
male	98	6802
male	99	11690
female	98	20882
male	81	67
male	98	175
male	98	339
male	100	242
male	99	5046
male	82	37625
female	56	1159
male	98	8741
female	71	68
male	63	5576
female	96	340
male	100	86
male	99	21773
male	73	1260
male	98	17344
female	99	61719
female	98	672
female	98	1417
female	100	27
female	95	128
female	51	4165
male	99	2254
male	99	384
male	99	219085
male	90	81
male	74	19
female	91	21237
male	97	28935
male	69	5607
male	99	211741
male	98	4578
female	51	4165
male	99	18529
male	100	7
male	99	1116
male	99	219085
male	80	5
male	98	69969
male	99	917
male	62	2233
female	92	38
female	91	7609
male	98	344
male	99	580
male	97	61524
male	99	133237
male	75	1515
female	78	9
male	96	2590
male	99	52554
female	67	5893
female	99	171
female	67	774
female	99	15804
male	100	25
female	92	11199
male	63	6627
male	99	4675
male	97	25872
male	99	211741
male	100	9
male	99	131879
male	94	2751
male	99	31683
male	100	6
male	100	7
male	99	257742
male	99	129177
male	99	11007
female	98	88317
male	97	93491
female	59	63
unknown	50	8
male	99	37072
male	99	66241
male	100	3
male	67	6
female	66	2542
male	97	61524
female	98	103
male	100	7
male	90	20
female	98	8663
female	60	15
female	98	1835
male	97	24407
female	94	542
female	98	61342
female	98	7298
male	98	106011
male	99	28505
male	63	557
unknown	50	2
male	61	1651
male	97	148383
male	99	121922
male	99	420
male	84	2551
female	92	11199
male	99	2085
male	95	21
male	66	2166
male	77	2147
male	63	1397
male	91	206
male	80	5
male	67	76
female	98	34331
male	99	362
female	82	51
male	99	4135
unknown	50	2
male	100	5671
male	99	129177
male	99	57297
male	92	13
male	99	4450
female	98	9290
male	97	93491
male	100	23
male	99	211741
male	99	77461
male	100	51412
male	99	257742
female	98	163073
female	98	4970
female	98	2480
male	98	7715
female	98	559
male	94	898
male	67	4256
female	98	255
male	99	13599
male	100	281
male	99	121922
male	99	192
male	98	18575
male	100	48262
male	99	21164
female	51	4165
male	100	4
male	99	2426
male	99	63411
male	99	82448
male	98	33708
male	99	12597
male	99	79631
unknown	50	2
male	63	1057
male	86	7
male	98	9518
male	98	18384
male	99	131879
female	100	2
male	97	93491
male	99	14847
male	99	219200
male	99	44818
female	100	2
male	100	51412
female	98	370
female	98	36641
female	100	2
male	98	14107
male	99	121922
male	96	991
male	99	44635
male	99	1122
male	99	177
male	100	86
male	99	7063
male	84	1187
male	91	21670
female	54	13
male	98	2798
female	98	47275
male	99	14681
male	99	145540
male	99	211741
female	100	11847
male	99	1017
male	67	850
female	93	851
male	100	17148
male	99	6245
female	100	6
female	98	40763
male	75	4
male	99	66241
female	100	7
male	76	11329
male	99	10925
male	99	78043
female	98	20319
male	99	381770
male	94	79443
female	77	7850
male	100	17
male	100	19324
male	98	1172
male	98	8579
male	99	175023
male	99	112267
male	69	496
male	96	15648
male	99	43639
male	99	381770
male	90	1216
male	99	14847
male	99	304
female	97	68888
male	87	5408
female	98	8198
female	58	728
male	87	1323
female	92	11199
female	96	5270
male	100	5526
male	99	211741
male	99	16941
female	74	66
male	98	1609
female	65	20
male	99	62346
female	58	6466
male	99	145540
male	100	50
male	99	15838
male	99	67797
male	97	7632
male	100	2
male	99	174998
male	67	731
male	99	39705
male	97	27288
male	94	36
male	72	720
unknown	50	6
female	93	58
female	98	56741
male	71	4583
female	96	975
male	99	12793
male	100	9
female	52	1684
male	100	13
male	100	7
male	98	173041
male	99	76567
male	95	44
male	99	180825
male	88	58
female	98	7298
male	98	8746
male	87	2476
male	99	362
female	99	391
male	80	5
female	99	31200
female	98	518
male	97	22473
male	99	72416
male	61	1431
male	99	22692
female	98	15404
male	99	7416
male	99	59951
male	96	63898
male	99	381770
female	100	15
female	98	75562
male	100	1050
male	99	129177
male	100	8
male	99	44635
female	98	36641
female	83	66
male	99	381770
female	90	327
female	98	5828
female	98	17022
male	74	19
female	97	17754
male	100	10228
male	99	41865
female	98	40339
female	99	12944
female	100	41
male	69	68
female	61	3972
male	99	146529
male	97	313
female	97	669
male	87	63
female	97	15237
male	100	79
male	74	2551
female	90	275
male	81	562
female	100	2
male	62	262
male	70	924
male	83	6
male	100	236
male	99	1410
male	99	257742
female	100	4
male	99	451
female	99	15456
male	99	97659
male	99	24862
male	99	44818
female	96	10201
male	69	1745
male	99	219085
male	99	11899
female	98	320
female	100	14
male	79	24
male	100	85
male	100	3
male	97	61524
female	52	6881
female	98	11662
male	99	40318
female	96	371
male	100	783
female	98	29055
male	98	297
female	98	41180
male	67	4256
male	100	19
female	98	184560
female	99	35211
male	67	3
male	99	46085
female	98	115595
female	68	44
male	99	25073
female	99	4970
male	74	34
male	100	10228
male	84	1353
male	99	381770
male	88	1999
male	99	219085
male	95	24021
male	96	27
female	94	4241
male	99	58501
female	99	2703
male	99	381770
male	100	8625
female	97	4668
male	100	13862
female	97	29112
female	100	12952
female	98	41104
male	100	12
male	88	23025
female	99	1776
male	80	5
female	97	3844
male	99	30782
unknown	50	6
male	98	8741
male	80	5
male	84	31
female	98	88317
female	97	1852
female	88	175
female	59	880
male	100	1057
female	75	156
female	99	6661
male	99	89766
male	63	5576
female	99	3811
male	99	211741
female	92	6400
male	99	4078
female	98	16439
male	98	139211
female	68	1434
female	75	4
female	99	15804
male	84	718
female	97	3229
male	96	99
unknown	50	2
female	57	1428
female	98	53680
male	86	74
female	80	1536
male	99	153
male	99	146529
male	98	61020
male	78	9
male	96	1440
male	100	18288
female	97	68888
male	93	163699
male	80	5
male	99	10411
female	88	96
male	99	146529
male	74	639
male	99	20555
female	67	9
male	99	19941
female	98	127408
male	99	82448
male	67	3
male	99	10782
male	99	85303
male	99	188
male	58	3021
female	98	61342
male	52	575
male	100	3
male	100	19324
male	97	697
male	99	59951
female	97	26836
male	99	14681
male	98	61535
female	94	26832
male	89	1043
female	98	20520
male	67	9
male	98	24473
male	75	8519
male	98	184
female	75	2534
male	100	7
male	59	2374
male	99	43639
female	98	78451
male	100	6
male	99	22308
male	80	5
male	100	58
male	99	22308
male	61	127
male	99	28148
female	97	10158
male	99	11514
male	86	4937
female	74	494
female	97	436
female	96	23078
female	64	278
male	99	38516
female	82	22
female	50	4087
female	58	6466
male	100	7
male	97	1214
female	98	4812
female	98	184560
male	60	5
male	100	302
unknown	50	248
male	99	88545
female	100	5
female	98	1911
male	99	4998
female	65	678
male	97	93491
female	97	18267
male	98	563
female	51	4165
female	57	21
male	99	52132
male	87	2262
female	67	6
female	98	72003
male	99	180825
male	100	184
female	98	14491
male	69	1301
male	83	6
male	97	7632
male	88	6829
female	99	12944
male	69	955
female	94	332
female	99	7827
male	99	116286
female	98	48855
male	98	13207
female	97	138
male	99	11034
female	99	10967
male	99	34076
male	85	5389
male	99	211741
male	98	4881
male	100	4
male	77	2439
female	96	1353
female	98	21961
male	99	81526
male	100	18242
male	53	1023
male	100	36
female	98	127408
female	100	39
female	91	21237
male	99	381770
male	68	848
male	99	180825
male	99	35105
male	99	381770
male	79	14
unknown	50	2
male	100	783
male	99	109
female	86	29
male	97	59917
male	99	63411
female	98	12590
male	99	68173
male	99	82448
male	95	1231
female	98	34326
male	99	146529
female	84	40088
male	65	4933
male	99	145540
male	99	577
male	97	76355
male	99	63161
female	98	56741
male	56	100
female	98	12383
male	80	5
male	97	58
female	98	20411
male	99	20561
male	100	21
female	98	69937
male	87	2262
male	75	81
female	51	1088
male	99	381770
female	90	4148
male	99	64439
male	99	19941
female	97	22929
male	99	3040
male	100	5
male	98	1696
male	99	67797
male	74	3708
male	100	301
male	100	7
female	100	3
male	95	26600
female	97	324
male	98	173041
male	99	118290
male	99	56062
female	95	5906
unknown	50	128
male	75	1515
male	99	46085
male	72	105
male	99	37747
male	100	28771
female	98	1835
male	99	76567
male	100	26
male	98	156416
female	99	8966
male	63	5576
male	96	25
male	99	21766
female	98	34326
female	98	34211
female	86	7
female	99	4339
female	64	3111
male	99	59951
female	71	12789
male	53	287
female	99	6762
male	99	63161
male	99	140849
male	75	40
male	83	200
male	83	6
female	95	63
male	99	140849
male	100	6
male	89	19
female	98	88317
male	97	11768
female	56	1159
male	64	148
male	99	15648
male	99	5467
male	97	11768
male	79	315
male	100	782
male	100	43
male	82	247706
male	69	1697
male	98	81931
female	98	34326
male	99	66241
male	57	98
female	97	245074
male	63	557
male	100	1050
male	99	131879
female	100	6
male	99	70888
female	80	5
male	88	6829
female	84	40120
male	100	3174
female	98	70974
female	97	9561
male	97	7725
male	100	96
female	99	6762
male	100	15
male	72	2528
female	97	2522
male	99	22773
male	95	24021
male	99	10110
male	98	12864
male	98	204445
female	100	6
male	99	20555
male	99	24073
male	99	82448
female	98	75562
unknown	50	40
male	99	60571
female	98	54216
male	98	570
male	99	446
male	96	78561
female	99	419
male	99	211741
male	99	63161
male	88	17
male	99	59149
female	70	104
male	98	139211
male	62	3415
male	100	19
female	98	53744
male	98	10013
female	98	17672
female	99	22892
male	99	146894
male	99	6027
female	80	5
female	67	3
male	98	139211
female	98	1726
male	81	1386
female	94	10143
male	90	1216
male	75	8
female	98	34326
female	98	14911
female	79	1114
male	99	24776
male	100	5
female	60	3517
male	80	5
male	80	30
male	99	20200
male	100	38
male	99	145540
male	80	504
male	81	36
male	100	51412
female	97	151
male	98	24838
female	100	6
male	100	2
male	98	126
male	95	81
male	52	891
female	91	558
male	99	20561
male	98	13520
female	96	9510
male	99	4616
male	93	14
male	100	21
male	93	104026
female	98	4892
female	94	2391
female	99	41028
female	97	159307
male	98	33195
male	99	37072
female	65	17
male	100	236
male	60	90
male	99	149
male	99	140849
female	96	8377
female	97	27091
female	98	595
male	97	26732
male	99	27038
male	99	10286
male	99	146529
female	81	31
male	99	4998
male	74	99
male	99	13768
male	73	4003
male	53	1747
male	99	22692
male	72	3921
male	99	59951
female	97	12522
female	98	443
female	97	2522
male	100	52
male	99	82448
male	74	646
female	99	6915
female	100	7
female	98	66153
male	75	4
male	86	1465
male	59	19446
female	56	1159
male	98	50890
male	65	3906
male	100	18
female	97	17754
male	61	5099
male	99	28527
female	60	458
male	97	14990
female	99	7285
male	95	3110
female	88	64
male	72	60021
female	71	68
male	73	5304
male	100	8816
female	84	124
male	99	22773
unknown	50	4
male	99	97659
male	99	52554
unknown	50	6
male	62	3415
male	99	71282
male	54	369
female	98	35986
female	98	3596
female	98	41104
male	80	3672
male	98	150
male	96	68146
male	98	138
female	86	14
female	97	110430
male	82	3060
unknown	50	24
male	98	53597
male	99	59951
male	93	3387
female	60	2325
male	99	418
female	100	6
male	75	53
female	98	59982
male	99	221
female	98	35986
male	99	174998
male	98	22853
male	100	13
male	100	86
female	91	44680
male	99	27038
male	100	18
male	98	2890
female	98	1999
male	53	1562
male	99	82448
female	96	95
male	61	1651
male	99	211741
male	73	4003
female	97	6040
male	95	212
male	99	3818
male	99	76567
male	99	112267
male	98	4582
male	98	52754
female	90	30
female	98	153048
female	97	29790
male	91	15506
male	55	157
female	82	644
male	96	14512
male	99	28527
male	87	1323
male	75	4
male	98	2369
female	78	27
male	91	2255
male	66	725
female	98	42632
male	99	146529
male	99	219085
male	59	351
male	72	1140
female	98	7867
male	99	41321
male	99	67797
male	91	34
male	80	5
male	99	66241
female	97	29329
male	98	2894
male	99	381770
male	98	65988
female	98	6040
male	100	442
male	99	46276
female	96	10201
male	85	33
male	77	3629
male	98	19342
female	97	5465
male	100	44
male	97	4762
male	80	5
male	52	2113
male	86	1135
male	69	4739
male	99	381770
male	93	16259
male	69	4739
female	51	122
male	98	6251
male	99	146529
female	99	583
female	100	25
female	96	14083
female	98	6417
male	98	10207
male	60	1270
male	99	15778
male	53	241
male	99	23293
female	98	1929
male	100	2282
female	90	169
unknown	50	4
male	83	24
male	100	5697
male	99	4766
female	97	28763
female	90	12251
male	100	10228
female	98	14121
male	99	34244
male	54	1865
male	97	9400
female	98	4906
male	100	55
male	85	61
male	99	381770
male	99	47850
male	99	59951
male	99	5435
male	73	4003
male	55	979
female	98	53987
male	59	29424
male	97	49457
male	99	44818
male	99	5153
female	77	43
male	98	3519
male	99	140849
male	99	211741
female	88	48305
male	99	34849
male	89	63
female	100	2
male	99	169
male	100	2
male	99	1602
male	74	845
male	99	34076
female	98	58381
male	97	11897
male	99	672
male	62	445
male	98	24864
male	100	3
male	100	2
male	91	30737
male	99	71282
male	99	20480
male	98	43826
male	100	2
female	99	10480
male	99	8344
male	99	219085
male	99	77461
male	100	782
female	73	8112
male	100	4
male	98	52754
female	98	244
male	100	12
female	97	2781
male	99	64439
male	99	59149
male	98	65
female	98	6293
male	99	29365
male	97	17959
male	86	7
male	91	11
female	98	5209
male	99	2007
male	99	59149
male	100	86
female	98	163073
male	99	2602
male	99	20480
male	99	211741
female	94	21470
male	95	20
female	87	1557
male	81	2064
male	82	37625
male	88	8
male	100	2000
male	65	4933
male	90	72
male	63	5576
male	99	38362
male	90	84089
female	84	76
male	99	21773
female	99	11100
male	65	4933
male	100	28
male	96	49830
female	93	55
male	82	247706
male	99	60571
female	98	5457
female	81	445
male	100	48262
male	97	163978
male	99	56237
male	98	5905
male	99	3820
male	97	61524
unknown	50	32
female	97	176
male	99	56237
male	59	2374
male	94	2972
female	99	94
female	52	2262
male	76	1146
male	63	1397
male	99	21773
female	93	467
female	51	4165
male	94	2972
male	100	19324
male	98	7678
male	99	3117
female	98	40209
male	100	82
male	99	76567
male	93	104026
male	69	1046
male	99	174998
female	98	75562
male	77	2692
male	99	87429
female	73	1054
female	94	21470
male	79	5529
female	95	20
male	85	60
male	79	7167
male	100	3
male	99	27038
female	95	11270
female	98	79421
male	99	896
male	97	26804
male	100	5
female	97	1275
male	99	1635
male	98	17420
male	82	3577
male	99	18529
male	99	96874
male	97	39
male	99	20480
unknown	50	6
female	98	42632
male	97	847
male	67	3
female	98	2068
male	97	40750
male	91	2225
female	80	5
male	100	6187
female	81	3443
unknown	50	10
female	100	3
male	84	8881
male	99	69588
male	57	23923
male	74	4236
male	99	1533
female	100	5
male	99	97659
female	65	678
male	97	264
female	98	88761
male	99	47598
male	99	146529
male	99	69588
female	86	1674
male	98	80270
male	92	78
male	99	257742
male	83	144
female	75	2534
male	95	5911
male	99	101750
male	86	7
male	90	42
female	98	4163
male	100	59
male	99	5178
male	99	145540
male	99	15778
male	99	2949
male	99	118290
male	97	649
female	87	38
female	100	24
male	99	40697
male	99	144
female	98	52
male	98	955
male	99	7147
male	98	24551
female	97	25933
male	98	4841
male	98	50890
female	98	36641
male	97	55808
male	100	4
male	99	145540
male	98	4878
male	99	37747
male	99	19941
male	99	12793
male	75	8519
male	98	50890
male	74	646
male	78	58
female	98	76726
male	99	12229
male	99	50718
male	99	121922
male	62	3424
male	99	219085
male	99	28148
male	99	20065
male	99	32478
female	98	2743
female	98	54598
male	87	11394
male	99	131879
male	98	728
male	97	1639
male	58	83
male	79	379
female	98	88317
male	69	1609
male	99	35286
male	100	8
female	95	11140
male	99	82448
female	89	3308
male	99	81538
male	96	1440
male	65	3906
male	100	3323
male	90	84089
female	98	52588
unknown	50	4
male	75	75
male	99	375
male	99	57297
female	54	161059
female	97	245347
male	94	31198
female	96	10567
male	99	4821
male	85	5389
male	100	19324
male	99	381770
female	98	24359
male	99	2801
male	99	5767
female	88	3314
male	98	156416
male	67	1453
male	66	55421
male	98	71738
male	99	13576
male	65	572
male	95	19
male	83	522
female	77	4670
male	100	51412
male	100	436
male	99	82448
male	98	156416
male	88	6829
male	99	131879
male	63	1397
male	96	31753
male	99	44635
male	100	13788
male	99	3246
male	99	13478
female	98	184560
male	97	32
male	80	5
male	99	87429
female	98	58381
female	63	72
male	97	8123
male	99	8120
male	99	5125
female	96	10201
male	99	12793
male	95	24021
male	99	140160
male	99	211741
female	97	1739
male	97	59917
female	98	370
male	99	381770
male	99	145540
male	99	418
male	99	6533
male	100	469
male	80	5
male	99	211763
male	63	8
female	98	18828
male	99	39705
female	69	88
female	100	108
male	97	888
male	99	338
male	100	3
male	100	19324
male	99	58501
male	87	255
male	83	40
male	100	6
male	99	121922
male	87	2262
male	98	22853
male	52	891
male	65	3906
female	98	17022
male	96	1307
female	100	9170
male	88	882
male	98	9892
unknown	50	70
female	75	2534
female	98	53987
female	96	2927
male	99	76567
male	100	4470
male	99	257742
male	96	557
female	98	29319
female	98	184560
male	99	193
female	98	8604
male	96	41863
male	99	9441
male	99	211741
male	99	13478
male	99	219085
male	99	67797
male	99	50718
male	99	82448
female	69	1588
male	100	6
male	91	96
male	99	18529
male	99	7264
male	98	13520
male	99	12793
male	99	97659
female	91	348
female	84	89
male	100	3
male	98	3437
male	59	58
male	82	914
female	97	68888
female	100	2
female	98	58381
female	79	2215
unknown	50	2
male	97	11083
female	99	10967
male	70	552
male	99	210
female	94	2104
female	98	202
male	99	140849
male	99	211741
female	98	127408
male	98	52754
male	98	173041
female	60	1452
female	98	84333
male	81	1519
female	51	39
male	84	3492
male	98	15100
female	98	163073
male	55	2162
female	98	72003
female	97	9916
female	88	48305
male	100	86
female	99	11831
male	94	7614
female	98	11223
male	75	3024
female	98	8889
male	92	975
male	100	383
male	99	29541
male	99	27787
male	100	254
male	78	170
male	97	7934
male	99	11232
male	99	8496
male	99	597
male	99	10110
male	80	5
male	99	381770
male	99	121922
male	98	23757
male	99	381770
male	99	60571
male	96	1440
male	70	7830
male	100	2
male	96	41863
male	75	48
male	99	97659
male	99	2695
male	80	56
female	98	127408
female	98	4372
male	99	37072
female	89	3308
female	88	107465
male	99	56237
male	99	38516
male	99	381770
male	67	225
female	98	9151
male	100	3
female	98	75562
male	59	19446
female	68	1434
female	58	728
male	77	552
male	99	7870
male	53	1747
male	88	331
female	98	8961
male	75	478
male	61	2518
female	99	3831
female	100	9
female	98	127408
female	98	653
male	99	55041
male	63	1397
female	98	4138
male	99	97659
male	100	4
male	99	80498
male	90	20
male	99	85303
male	65	4933
female	97	33454
male	99	257742
male	99	72416
female	80	51
male	95	3933
male	96	24
male	88	6829
female	98	127408
male	99	129177
male	98	50890
male	98	28348
male	98	127
male	99	13599
male	99	2994
female	98	18022
male	99	63414
female	99	6915
male	100	3796
male	61	2518
male	99	79977
male	55	489
male	99	219085
male	75	6543
male	99	1730
male	100	9
male	99	131879
male	76	17903
male	63	557
female	99	7827
female	58	6466
male	99	73988
male	98	28348
female	98	336
male	97	39
male	92	13
female	98	57740
male	100	455
male	91	121
female	58	2952
female	99	8886
female	63	5209
male	83	2904
female	98	26138
male	95	90665
female	100	2
male	99	145540
male	99	6719
female	98	27239
female	100	50236
male	97	65
male	99	211741
male	96	114530
male	99	29365
male	67	4256
male	99	63161
male	74	23
female	54	161059
male	100	46
male	77	2439
male	87	3758
male	82	37818
male	99	44146
male	98	88492
male	98	18575
female	57	7
female	97	396
male	99	140160
male	99	6027
female	68	48002
female	83	18
female	92	11199
male	97	54676
male	100	24286
male	97	237
male	100	2733
female	97	87
male	80	5
female	99	8686
male	78	162
female	75	4304
male	99	52132
female	100	41
male	100	43
male	99	97659
male	63	5576
male	99	1730
male	99	628
male	99	63411
male	99	129177
female	99	1579
male	91	97
male	98	926
male	99	5813
female	96	26404
male	87	10873
female	81	14894
male	99	4212
male	99	85303
female	89	3308
male	99	27027
male	99	4998
male	100	2
male	100	2
female	96	850
male	55	2216
male	100	208
male	62	1633
female	88	48305
male	58	24
male	99	146529
male	69	1360
male	52	1659
male	100	132
female	98	6452
female	97	23825
female	77	420
male	98	260562
female	98	44374
female	98	42388
female	67	12
male	98	3274
male	65	3906
male	99	121922
male	99	1042
female	88	679
male	99	146529
female	84	957
male	99	55041
female	93	12465
male	83	58
male	97	49457
male	100	6515
male	98	53
male	82	37625
male	99	14455
male	99	50718
male	67	9
male	99	15076
male	67	1003
male	89	2162
male	99	219085
female	91	1817
female	98	429
male	70	6787
male	84	32
male	100	9
male	99	89766
male	89	2770
male	99	131879
female	98	21575
female	98	42632
male	99	8078
male	65	3906
female	93	14
female	98	1745
male	99	77505
female	54	50
male	61	2518
male	99	10782
male	84	2052
male	96	6863
female	98	2167
male	99	495
female	95	320
male	98	24473
male	99	4931
female	98	54029
male	97	478
male	97	148383
male	67	3
male	97	2288
male	99	211741
male	99	4998
female	75	2534
male	100	17148
male	90	1216
male	93	1627
female	100	50236
female	98	3758
female	98	115595
female	98	69937
female	98	26501
female	98	54216
male	99	211741
male	57	65
male	65	3906
male	65	572
male	98	61535
male	91	30737
female	94	36391
male	99	85303
female	59	3312
male	99	9279
female	54	161059
female	98	8115
male	54	4906
male	99	1486
male	100	22
male	99	19537
male	98	4881
female	67	21
female	75	4
female	62	73
male	99	146529
male	99	82448
male	67	9
male	93	104026
female	98	2598
male	99	67797
male	99	219085
male	99	34244
male	100	17148
female	98	60
female	90	39
male	100	4
female	98	4892
male	100	30
male	65	572
male	66	524
female	57	2132
male	78	2190
male	76	882
female	100	2
male	99	188
male	99	21087
male	99	140849
male	99	37072
male	100	533
male	99	313
male	97	35219
female	98	3243
male	99	381770
male	97	49457
male	97	93708
female	96	10975
female	98	163073
male	100	57301
male	97	25872
male	87	7301
male	99	121922
male	78	45
male	99	211741
female	97	245074
unknown	50	40
female	100	16
male	98	1407
female	98	15147
female	95	663
male	99	12597
male	99	9324
male	89	6177
female	100	12952
male	77	1012
female	98	36641
unknown	50	4
female	98	61342
male	99	100721
male	99	2404
male	64	11
male	66	90
male	51	942
female	51	4165
male	99	211741
female	58	5520
male	99	1583
male	99	1782
male	98	11376
female	97	68888
male	99	22308
male	64	11
male	76	4252
male	91	3787
male	99	11034
male	99	30161
female	90	2137
male	53	1562
male	99	745
male	99	9324
male	98	2262
female	98	60958
female	98	49
male	98	88492
male	98	1939
male	100	242
female	72	7163
female	98	3303
male	100	9118
male	100	11
male	100	3183
female	97	17454
female	97	5399
male	99	2615
male	84	37
male	64	631
male	51	1517
male	100	1584
male	77	750
female	98	40082
female	56	275
female	92	7300
male	99	67797
female	100	4907
male	97	59917
female	99	29392
female	98	35222
female	95	8819
male	99	44146
female	87	525
male	100	12914
male	98	21035
male	100	302
male	100	220
female	84	117
male	98	173041
female	95	800
female	84	19
female	97	118
female	98	480
female	98	42388
male	98	10410
male	99	15004
male	99	45618
male	99	193
male	60	90
male	100	2
female	96	1846
male	100	2
male	99	13478
male	100	12
female	90	68
male	99	2996
male	99	82448
female	98	8019
male	98	139211
female	79	168
male	99	2615
female	91	74
female	97	4522
male	80	5
female	76	4116
male	75	3086
male	63	5576
female	97	67491
female	61	3972
female	98	5883
female	98	33384
female	50	197
male	100	77
female	98	776
female	51	4165
male	99	131879
male	100	86
male	99	82448
female	98	58381
male	100	4
male	100	2
male	96	1440
male	65	4933
male	91	34
male	80	5
male	100	3
male	99	67797
male	100	63
male	72	60021
male	97	30
female	95	11270
male	100	383
female	98	864
female	98	6642
male	94	83578
male	99	55041
female	98	53680
female	98	10858
male	99	18714
male	100	12
male	98	139211
female	98	115595
male	99	50718
male	97	39455
male	99	381770
male	98	2798
female	98	53680
male	99	30575
male	100	3
male	99	219085
female	98	61342
male	98	19646
female	99	15804
female	97	30720
male	100	423
male	99	146529
male	92	13
male	87	1958
male	72	229
male	99	140849
male	99	1730
female	54	161059
male	98	133
male	99	1935
male	99	46085
male	99	3377
male	99	59951
unknown	50	6
male	99	219085
male	99	375
male	99	381770
male	99	211741
female	99	5020
female	98	14136
female	97	22617
female	91	385
female	86	1570
male	98	18575
unknown	50	10
male	100	3
female	82	92
male	100	6
male	68	5311
female	59	161
male	78	90
male	99	211741
male	99	97659
male	99	211741
male	100	93
male	79	87
female	58	6466
male	69	26
female	98	3667
male	100	14
female	100	24368
male	99	8496
female	76	707
male	100	28771
female	94	2686
male	67	4256
male	99	63411
female	97	159932
male	99	82448
male	99	146529
male	99	34076
female	99	35211
female	95	563
male	99	66241
male	80	5
male	99	46085
male	99	211741
male	99	2923
female	95	506
male	100	8529
female	62	29
female	99	19349
female	100	11847
male	100	2
male	79	580
male	83	6
male	62	3415
male	99	145540
male	98	5926
male	99	304
female	98	3675
male	75	261
male	99	21773
male	99	89
female	97	3844
male	99	211741
male	99	64439
female	91	21237
male	99	211741
male	99	13576
male	99	381770
female	98	55857
male	70	5447
female	100	17
unknown	50	6
male	100	91
male	100	86
female	99	26306
male	99	120090
male	98	8761
male	98	3714
female	95	5973
female	94	4032
female	96	1522
female	70	23
male	98	5679
male	53	22974
male	99	381770
male	99	66241
male	100	783
male	100	2
male	85	5389
male	99	219085
male	100	1284
male	75	8519
male	99	413
female	96	46
female	88	56
female	98	2863
male	63	8
male	98	25335
male	99	32478
female	51	4165
male	75	8519
male	81	1386
female	99	7353
male	99	2996
female	97	67491
male	93	14
female	94	36391
female	67	58
male	69	4739
male	99	14894
male	97	12381
female	98	59982
male	99	264
male	100	6
male	99	1730
female	71	345
male	82	2185
female	99	85994
male	99	10782
male	61	1431
male	99	145540
female	98	8428
male	100	493
female	60	5
male	71	14
female	88	48305
female	96	6113
male	98	470
male	98	50890
female	97	20483
female	75	118
male	99	219085
female	99	27554
female	97	118
male	99	1683
female	98	7894
male	99	129177
male	99	4777
male	99	541
male	99	50597
male	93	3104
male	99	381770
male	53	115
male	89	45
female	98	79421
male	99	211741
male	100	191
male	90	10
male	87	13218
male	51	149
female	99	22892
male	97	93491
male	99	62674
female	96	7609
unknown	50	2
male	99	301
female	86	7
male	76	49
male	98	10013
male	66	450
male	99	71
female	77	56
male	100	27
male	99	219085
male	98	14414
male	78	9
male	99	12253
male	98	19944
male	85	20
male	97	3868
female	76	17
male	99	46085
female	97	68888
female	89	156
male	99	1177
male	99	59149
female	99	233
female	98	9818
female	98	2818
female	96	6756
female	97	22834
male	98	57458
male	61	1052
male	99	118290
male	60	1062
female	90	30
male	82	247706
female	97	66957
male	80	5
male	95	65336
male	70	545
male	99	223505
male	75	44
female	97	29790
male	99	67797
male	51	84
male	98	236
male	98	7159
male	71	7
male	99	59951
male	100	7559
male	100	503
female	93	154
male	99	34244
male	88	35943
female	97	9419
male	99	455
female	97	354
male	100	6
female	98	153048
male	99	140849
male	100	12016
female	92	9531
male	100	2
[truncated: 656 more rows]
